# Supplementary material for: Chemical Characterization and Biological Evaluation of New Cobalt(II) Complexes with Bioactive Ligands, 2-Picolinehydroxamic Acid and Reduced Schiff Base N-(2-Hydroxybenzyl)alanine, in Terms of DNA Binding and Antimicrobial Activity
Source: Pharmaceuticals (Basel). 2021 Dec 2;14(12):1254. doi: 10.3390/ph14121254 (PMC8706952; doi:10.3390/ph14121254)
Supplement: Supplementary file 1 [file pharmaceuticals-14-01254-s001.zip]

Archive with 1 entries (1 files):
- pharmaceuticals-1478938-supplementary.pdf
